# Supplementary material for: Polar licit and illicit ingredients in dietary supplements: chemometric optimization of extraction and HILIC-MS/MS analysis
Source: Anal Bioanal Chem. 2024 Feb 9;416(7):1679–95. doi: 10.1007/s00216-024-05173-4 (PMC10899327; doi:10.1007/s00216-024-05173-4)
Supplement: Supplementary file 1 — Supplementary file1 (XLSX 1423 KB) [file 216_2024_5173_MOESM1_ESM.xlsx]

## Sheet: Description
https://docs.google.com/spreadsheets/d/1pyyd7OBkt22vr_MdoA4xd5dgctDuB8qS/edit?usp=sharing&ouid=114791208226647207887&rtpof=true&sd=true
Supplementary Information of the Paper:
POLAR LICIT AND ILLICIT INGREDIENTS IN DIETARY SUPPLEMENTS: CHEMOMETRIC OPTIMIZATION OF EXTRACTION AND HILIC-MS/MS ANALYSIS
Analytical and Bioanalytical Chemistry
M. Baglietto, B. Benedetti*, M. Di Carro, E. Magi
Department of Chemistry and Industrial Chemistry - University of Genoa
*Corresponding author: barbara.benedetti@unige.it - telephone +39 0103536090, Department of Chemistry and Industrial Chemistry, University of Genoa, via Dodecaneso 31, 16146, Genoa, Italy
Captions
Table S.1	Factors selected for the PB-DoE screening design of the chromatographic separation. Variables' coded values and set of experiments performed.
Table S.2	Coded levels and randomized experimental plan for the D-optimal response-surface DoE for the deep study of the retention mechanism of the target analytes.
Table S.3	Coded levels and real values of the experimental variables studied in the SOE D-optimal DoE. Experimental plan of the D-Optimal DoE for the optimization of the SALLE procedure and relative results expressed as recovery (R) and matrix effect (ME) of each analyte.
Table S.4	MRM conditions of the target analytes.
Table S.5	Conditions of the analyses for the screening of Clenbuterol's analogues and their tentative identification.
Table S.6	Significance and sign of the coefficients of each variable in determining the peak area of each analyte. One, two or three asterisks for p value <0.05, <0.01, <0.001, respectively; NS – not significant, coefficient lower than its uncertainty (semi-amplitude of the confidence interval).
Table S.7	Groupings of the resolution models (ordered with decreasing scores on PC2) within the PC space. A higher number of grouping letters (max=3) represents a more 'extreme' model, while the presence of different letters highlights an intermediate behaviour.
Table S.8	Significance of the models built on recoveries and matrix effects of the D-optimal DoE on SALLE.
Table S.9	Instrumental Limits Of Detection (LOD) and Quantification (LOQ) expressed in μg L-1. See main text for eq. 2 (proportion) and eq.3.
Table S.10	Matrix effect obtained by analyzing calibration curves at different dilutions which were compared to a neat standard curve through the ratio of the angular coefficients.
Figure S.1	Annotated chromatogram of a neat standard injected with the definitive HILIC-MS/MS method.
Figure S.2	3D score plots of the experiments' distribution in the PCA space. The colors refer to the levels of the indicated variables, which resulted well discriminated when significant.
Figure S.3	Coefficients plot of the model computed on data about resolution between PRX and TFL.
Figure S.4	AGREE scorings of the proposed SALLE procedure compared with similar studies involving dietary supplements.
Figure S.5	Chromatogram of the MRM transitions of ACS in P2's diluted extract.

## Sheet: Table S.1
Table S.1 - Factors selected for the PB-DoE screening design of the chromatographic separation. Variables' coded values and set of experiments performed.
† - eluent A solvent: water; eluent B solvent: ACN:H2O=95:5.
* - qualitative variable, level +1 selected.
Factors	% eluent A†	[Salt] (mM)	Acid [%]	T [°C]	Flow [mL min-1]	Buffer
Coded levels
-1	0	0.2	0.01	25	0.1	formate
1	10	10	0.1	50	0.3	acetate
Experiments performed to build the models
exp 1	10	10	0.1	25	0.3	formate
exp 2	0	10	0.1	50	0.1	acetate
exp 3	0	0.2	0.1	50	0.3	formate
exp 4	10	0.2	0.01	50	0.3	acetate
exp 5	0	10	0.01	25	0.3	acetate
exp 6	10	0.2	0.1	25	0.1	acetate
exp 7	10	10	0.01	50	0.1	formate
exp 8	0	0.2	0.01	25	0.1	formate
Center point to validate the models
exp 0	5	5.1	0.55	37.5	0.2	acetate*

## Sheet: Table S.2
Table S.2 - Coded levels and randomized experimental plan for the D-optimal response-surface DoE for the deep study of the retention mechanism of the target analytes.
Levels adjusted with respect to Table S.1 are reported in italics, while variables kept constant are underlined.
† - eluent A solvent: water; eluent B solvent: ACN:H2O=95:5.
Factors	% eluent A†	[Salt] (mM)	Acid [%]	T [°C]	Flow [mL min-1]	Buffer
Coded levels
-1	0	0.2	0.1	20	0.1	acetate
0	5	5.1		32.5	0.15
1	10	10		45	0.2
Performed Exp	1	2	3	4	5	6	7	8	9	10	11	12	13	14	15	16	17	18	19	20	21	22	23	24	25	26
%A	5	10	10	0	10	0	0	0	0	10	5	0	0	0	0	5	5	10	10	10	10	5	10	10	10	10
[Salt] (mM)	10	10	0.2	5.1	5.1	0.2	0.2	0.2	0.2	5.1	5.1	10	10	10	10	0.2	0.2	0.2	0.2	0.2	0.2	10	10	10	10	10
T (°C)	32.5	20	20	32.5	20	20	40	40	20	40	20	40	20	20	40	40	20	40	32.5	20	40	40	32.5	40	40	20
Flow (mL/min)	0.1	0.2	0.2	0.15	0.1	0.1	0.1	0.2	0.2	0.2	0.2	0.2	0.2	0.1	0.1	0.15	0.1	0.1	0.1	0.15	0.2	0.2	0.2	0.15	0.1	0.1

## Sheet: Table S.3
Table S.3 Coded levels and real values of the experimental variables studied in the SOE D-optimal DoE. Experimental plan of the D-Optimal DoE for the optimization of the SALLE procedure and relative results expressed as recovery (R) and matrix effect (ME) of each analyte.
note: Salt concentrations are referred to the total amount of solution achieved adding the proper volume of ACN to the aqueous phase.
Coded levels	H2O:ACN ratio (v/v)	NaCl [mg mL-1]	MgSO4 [mg mL-1]	pH	Centrifuge time [min]
-1	1:2	80	360	4	3
0	1:1	110	420	6.5	6
1	2:1	140	480	9	9
Experimental Plan										Experimental Results
#	H2O:ACN RATIO	NaCl [mg mL-1]	MgSO4 [mg mL-1]	pH	t centrif. [min]	V.ACN (mL)	V.tot (mL)	mg NaCl	mg MgSO4	ACS R	ACS ME	FRSM R	FRSM ME	HCTZ R	HCTZ ME	CAFF R	CAFF ME	TFL R	TFL ME	SCL R	SCL ME	TBR R	TBR ME	PRX R	PRX ME	COCA R	COCA ME	CLBT R	CLBT ME	SLBT R	SLBT ME
1	2:1	80	480	6.5	3	0.6	1.8	144	864	0.472862	0.672993	0.906925	0.984692	1.08136	0.889358	0.728855	0.94611	0.474297	0.926803	0.800371	0.811987	0.452593	0.920773	0.407264	0.984786	1.02736	1.19147	0.807997	1.73281	0.383363	1.40199
2	1:2	80	360	6.5	6	2.4	3.6	288	1296	0.536555	0.893618	0.463198	1.86941	0.529875	1.58363	0.652233	1.3333	0.631733	1.11834	1.35892	0.54245	0.973606	0.825641	0.630986	1.06599	0.692347	1.36505	0.437892	2.30333	0.426438	2.11246
3	1:1	80	480	4	9	1.2	2.4	192	1152	0.521421	0.808471	0.454713	1.23303	0.524484	1.23783	0.614588	1.0451	0.44247	1.00555	1.02056	0.898841	0.353845	1.00283	0.40654	0.98055	0.633576	1.2313	0.80007	1.4705	0.318902	1.42381
4	1:2	80	480	4	6	2.4	3.6	288	1728	0.61318	1.06119	0.439841	1.87234	0.508902	1.66384	0.643913	1.19754	0.537561	1.1229	0.86959	0.820033	0.722349	0.974632	0.54725	1.08194	0.665997	1.33917	0.84495	1.3077	0.541593	1.302
5	1:2	110	360	9	9	2.4	3.6	396	1296	0.645021	1.03034	0.495276	2.12095	0.652545	1.47839	0.784415	1.19365	0.483166	1.3448	1.41114	0.544121	0.408781	1.38854	0.536011	1.23154	0.742305	1.44393	0.517619	2.5466	0.527073	1.47615
6	1:2	140	360	4	9	2.4	3.6	504	1296	0.517299	1.01808	0.428571	2.32018	0.494266	1.76439	0.677618	1.37943	0.448482	1.39765	0.970236	0.665543	0.466317	1.41397	0.535974	1.24471	0.666742	1.50902	0.473142	2.81871	0.419326	1.7702
7	1:2	80	480	9	9	2.4	3.6	288	1728	0.652341	0.993787	0.420734	2.15845	0.536519	1.714	0.608336	1.31937	0.480015	1.35119	0.92163	0.654969	0.529503	1.23895	0.503323	1.22126	0.675657	1.53352	0.652977	2.50773	0.530452	1.52762
8	2:1	80	480	9	6	0.6	1.8	144	864	0.321725	1.02027	0.424276	0.12361	0.218486	0.483997	0.323452	0.932958	0.882435	0.080202	1.08424	0.0902035	0.489652	0.150535	0.4387	0.128044	0.338003	0.09191	1.11973	0.126297	0.117415	1.8938
9	2:1	110	480	4	9	0.6	1.8	198	864	0.288004	0.976356	0.582537	1.27657	0.701853	1.17413	0.594136	1.0094	0.349244	1.03513	0.976876	0.814275	0.298688	1.13272	0.363019	1.02729	0.873389	1.21719	1.48046	0.941308	0.241906	1.55094
10	1:1	140	360	9	3	1.2	2.4	336	864	0.40564	0.935252	0.552706	0.623245	0.526733	1.23164	0.607611	0.801264	0.525871	0.619457	0.819563	1.30328	0.374246	0.714093	0.42637	0.692819	0.656252	1.17173	0.750282	0.830374	0.32089	1.03483
11	1:2	110	480	9	3	2.4	3.6	396	1728	0.781532	0.928583	0.870824	2.25394	0.79529	1.8124	0.988805	1.1671	0.752934	1.32083	0.895382	0.487451	1.08894	1.06502	0.72147	1.2325	0.81941	1.51484	0.695881	2.4947	0.643003	1.59965
12	1:2	140	480	6.5	3	2.4	3.6	504	1728	0.750443	0.881437	0.457917	2.72312	0.551738	1.95205	0.705355	1.46635	0.595974	1.4475	1.13272	0.509515	0.555112	1.41929	0.604479	1.26061	0.680254	1.58314	0.468642	2.42774	0.490541	1.64448
13	2:1	140	360	6.5	9	0.6	1.8	252	648	0.364131	1.00415	0.817047	1.13534	0.86877	1.19901	0.754183	0.858371	0.392289	0.994228	0.693886	1.14407	0.327489	0.932353	0.391963	0.972062	0.97175	1.11102	0.88387	1.56708	0.246794	2.51774
14	2:1	140	480	9	9	0.6	1.8	252	864	0.351024	0.981948	0.599965	0.95653	0.745733	0.946203	0.636507	0.866197	0.353461	0.993202	0.847615	1.06582	0.327218	0.940979	0.380824	0.953608	0.820432	1.0602	0.939947	1.4453	0.267801	1.61425
15	2:1	140	360	4	3	0.6	1.8	252	648	0.327154	0.976465	0.759346	0.848658	0.719162	0.946787	0.675121	0.780985	0.369024	0.867514	0.876837	0.898582	0.307117	0.789423	0.359373	0.845001	1.01752	0.904939	1.00756	1.27439	0.240577	1.24676
16	1:1	140	360	4	6	1.2	2.4	336	864	0.499384	0.978302	0.783738	1.15251	0.676914	1.44591	0.708324	1.04377	0.449987	1.15457	0.939792	0.682326	0.540597	1.06892	0.543174	1.07356	0.828817	1.18749	0.100574	0.670943	0.429947	1.80037
17	1:2	80	360	4	3	2.4	3.6	288	1296	0.581795	1.04703	0.518377	2.1118	0.615025	1.66195	0.655921	1.42385	0.636803	1.25692	0.892914	0.577937	0.441073	1.63553	0.619404	1.21206	0.670078	1.42803	0.419237	2.47645	0.401147	1.77955
18	1:1	80	360	9	3	1.2	2.4	192	864	0.479979	0.949546	0.626372	1.01483	0.584661	1.45681	0.68703	1.00115	0.556576	0.981935	1.00909	0.747687	0.462975	1.03651	0.499873	0.999463	0.777821	1.13726	0.639229	0.530642	0.4137	1.45952
19	1:2	80	420	9	3	2.4	3.6	288	1512	0.558322	1.11415	0.471303	2.14389	0.573906	1.85835	0.674015	1.30744	0.43751	1.4917	1.03073	0.524162	0.878599	1.09372	0.490457	1.28621	0.650191	1.41739	0.777861	1.72959	0.530647	1.43024
20	1:2	140	360	9	6	2.4	3.6	504	1296	0.630731	1.04321	0.614195	2.49871	0.64244	1.77623	0.749912	1.42811	0.675584	1.28567	0.830958	0.580301	0.80206	1.26783	0.552625	1.36747	0.724896	1.40753	0.620381	1.97635	0.53774	1.57749
21	2:1	80	420	4	3	0.6	1.8	144	756	0.350328	1.08221	0.671844	1.20631	0.72561	1.14886	0.658548	0.915377	0.386838	1.01685	0.749385	0.632819	0.327968	0.968019	0.364029	1.04678	0.832098	1.16275	0.96562	1.13581	0.289657	1.71132
22	1:1	140	480	9	6	1.2	2.4	336	1152	0.62614	0.892128	1.00021	1.13658	0.905987	1.32543	0.81137	1.01279	0.482553	1.17837	1.00818	0.678471	0.573583	0.99685	0.499434	1.26168	0.864002	1.20046	0.765394	1.48455	0.438635	2.07594
23	2:1	80	360	4	9	0.6	1.8	144	648	0.317454	1.0667	0.578032	1.28091	0.698402	1.17316	0.586832	0.877307	0.335677	1.01418	0.924205	0.58618	0.302639	1.00145	0.329405	1.03647	0.79518	1.15775	0.962799	1.31138	0.239851	1.61307
24	1:1	110	420	6.5	9	1.2	2.4	264	1008	0.589933	0.876559	0.653185	1.14203	0.634299	1.45425	0.641344	1.06429	0.509971	1.07281	1.05862	0.642209	0.503494	1.02095	0.460956	1.1896	0.757484	1.17902	0.844159	0.351357	0.426098	1.97171
25	1:1	110	420	4	6	1.2	2.4	264	1008	0.52129	0.902629	0.572295	1.17957	0.642445	1.31724	0.612598	1.08298	0.458448	1.03696	1.17561	0.71683	0.620182	0.769178	0.494391	1.16721	0.774214	1.1303	0.688543	1.00954	0.457462	1.56033
26	2:1	140	480	4	3	0.6	1.8	252	864	0.464754	1.1847	0.79391	2.98419	0.869502	1.93249	0.684228	1.21126	0.42917	1.4654	1.06039	0.311335	0.40368	1.44607	0.390218	1.53379	0.86105	1.5609	0.830329	0.765024	0.286606	3.003
27	2:1	80	360	9	9	0.6	1.8	144	648	0.38223	1.21336	0.393641	3.17143	0.692932	2.01343	0.511487	1.22281	0.352007	1.38548	1.31188	0.316536	0.317941	1.42415	0.318977	1.49215	0.806446	1.53577	0.910738	1.24686	0.26278	2.35867
28	2:1	110	360	6.5	6	0.6	1.8	198	648	0.340991	1.44639	0.811077	3.11251	0.845667	2.4544	0.620724	1.41819	0.383065	1.68966	0.703611	0.518172	0.389083	1.674	0.414715	1.60841	0.912475	1.78036	0.868319	0.677337	0.305299	4.05557
29	1:2	140	480	4	6	2.4	3.6	504	1728	0.600848	1.10918	0.580179	2.34961	0.556845	1.96	0.670099	1.50579	0.56411	1.40379	0.785852	0.634458	0.769234	1.08889	0.513345	1.54212	0.745905	1.38896	0.754994	1.40906	0.586427	1.53937
30	2:1	140	420	9	6	0.6	1.8	252	756	0.370464	0.586146	0.6032	0.741623	0.828368	0.706015	0.666122	0.53034	0.396674	0.603484	0.933671	0.347877	0.351328	0.621635	0.385612	0.665598	0.879843	0.663369	0.863719	0.357418	0.297007	0.959731
31	1:2	140	420	6.5	9	2.4	3.6	504	1512	0.77464	0.936208	0.562646	2.60839	0.622737	1.95783	0.782544	1.39661	0.626917	1.42965	1.21076	0.404952	0.39963	1.62104	0.655152	1.32225	0.799689	1.42269	0.817201	1.51568	0.609561	1.55576
32=2	1:2	80	360	6.5	6	2.4	3.6	288	1296
33=4	1:2	80	480	4	6	2.4	3.6	288	1728	0.634146	1.08948	0.642369	2.18868	0.669699	1.80456	0.654858	1.47439	0.559122	1.51093	0.790128	0.550849	0.562111	1.54953	0.589	1.43642	0.712149	1.46692	0.732501	2.56561	0.512322	1.75031
34=8	2:1	80	480	9	6	0.6	1.8	144	864	0.375192	1.51057	0.6873	1.86849	0.527684	2.39922	0.778141	0.988022	0.522219	1.03591	1.02893	0.822857	0.440078	1.11662	0.507582	1.01497	0.68501	1.75649	2.68951	0.813423	0.289379	2.36512
35=11	1:2	110	480	9	3	2.4	3.6	396	1728	0.658133	1.05312	0.653394	2.22049	0.666749	1.78763	0.861362	1.35651	0.60537	1.39661	0.962446	0.484157	0.827211	1.26481	0.7337	1.24824	0.765361	1.38137	0.689646	2.53466	0.557166	1.65004
36=23	2:1	80	360	4	9	0.6	1.8	144	648	0.452868	1.43489	0.663246	3.27129	0.929581	2.21136	0.61405	1.35891	0.351007	1.64137	1.89666	0.306775	0.324836	1.57084	0.361381	1.53821	0.99913	1.60309	0.95206	1.66001	0.313844	2.93359
37=26	2:1	140	480	4	3	0.6	1.8	252	864	0.456898	1.3594	0.742024	2.54774	0.77788	2.08089	0.527049	1.40284	0.422814	1.423	1.27714	0.431891	0.348027	1.45595	0.396176	1.42347	0.853553	1.55468	0.851034	1.46177	0.319853	2.43595

## Sheet: Table S.4
Table S.4 - MRM conditions of the target analytes.
Analyte acronym	Polarity of ion source	Quantifier transition (m/z)		CE (V)	frag (V)	Qualifier transition (m/z)		CE (V)	frag (V)	Ratio %
ACS	-	162	82	12	94	162	78	36	64	19
ASA	-	179	137	4	62	179	93	4	62	20
SCL	-	455	395	4	104	457	397	4	72	99
HCTZ	-	296	269	16	170	296	205	20	170	75
FRSM	-	329	285	12	90	329	205	20	90	60
CAFF	+	195	138	20	100	195	110	20	100	22
PRX	+	181	124	20	77
TFL	+	181	124	20	77
TBR	+	181	138	20	100
SLBT	+	240	148	16	96	240	222	8	96	30
CLBT	+	277	203	12	80	277	132	32	80	50
COCA	+	304	182	16	120	304	82	32	120	20

## Sheet: Table S.5
Table S.5 - Conditions of the analyses for the screening of Clenbuterol's analogues and their tentative identification.
Analysis	MS1 (m/z)	MS2 (m/z)	scantime [ms]	Frag (V)	CE (V)	Polarity
PcIS	202-500	203, 168, 132	500	100	16	+
PdIS	263, 262	50-MS1	50	100	25	+
MRM	263, 262	203	50	100	20	+
		132			32

## Sheet: Table S.6
Table S.6 - Significance and sign of the coefficients of each variable in determining the peak area of each analyte. One, two or three asterisks for p value <0.05, <0.01, <0.001, respectively; NS – not significant, coefficient lower than its uncertainty (semi-amplitude of the confidence interval).
† - In those experiments where PRX and TFL were coeluted (since they were not distinguished through the MS detection), the employed peak area was that due to both compounds, leading to less reliable models.
‡ - Some experiments were performed subsequently, by injecting the same standard solution within the instrument. Since ASA degrades in acqueous media [ref. Skibinski and Komsta, 2016, from the main text], the order in which the experiments were performed could have biased the model calculated on ASA's peak area.
Analyte	ESI Polarity	%el. A	[Salt]	%Acid	T	Flow	Buffer
ACS	-	*** <0	*** >0	*** <0	NS	*** <0	*** >0
HCTZ	-	*** <0	NS	NS	NS	*** <0	NS
FRSM	-	*** <0	NS	NS	NS	*** <0	** >0
CAFF	+	* <0	*** <0	NS	*** <0	*** <0	*** <0
TBR	+	*** <0	*** <0	NS	*** <0	*** <0	*** <0
PRX†	+	*** <0	*** <0	* >0	*** <0	*** <0	*** <0
TFL†	+	NS	*** <0	*** >0	*** <0	*** <0	*** <0
SCL	-	*** <0	*** >0	*** >0	** <0	*** <0	*** >0
ASA‡	-	* >0	** <0	NS	** <0	** <0	** >0
COCA	+	*** <0	*** <0	NS	* <0	*** <0	*** <0
CLBT	+	*** <0	*** <0	NS	*** <0	*** <0	*** <0
SLBT	+	*** <0	** <0	NS	NS	*** <0	* <0

## Sheet: Table S.7
Table S.7 - Groupings of the resolution models (ordered with decreasing scores on PC2) within the PC space. A higher number of grouping letters (max=3) represents a more 'extreme' model, while the presence of different letters highlights an intermediate behaviour.
Model Type	# in BIPLOT	Resolutions	score on PC1	score on PC2
AAA	19	Rhctz-coca	0.139139	0.12452
AAA	9	Racs-coca	0.141918	0.122827
AAA	3	Racs-caff	0.134739	0.11945
AAA	29	Rfrsm-clbt	0.144206	0.119058
AAA	43	Rtbr-coca	0.144495	0.118473
AAA	49	Rprx-coca	0.144709	0.117864
AAA	54	Rtfl-coca	0.147106	0.115289
AAA	36	Rcaff-coca	0.149427	0.111112
AAA	1	Racs-hctz	0.130133	0.108214
AAA	4	Racs-tbr	0.13361	0.107551
AAA	59	Rscl-clbt	0.154728	0.0997518
CCC	13	Rhctz-caff	-0.0146495	0.0931747
AA	50	Rprx-clbt	0.163212	0.0828689
AA	55	Rtfl-clbt	0.163171	0.0827845
AA	10	Racs-clbt	0.163021	0.081455
AA	6	Racs-tfl	0.154962	0.0797111
AA	20	Rhctz-clbt	0.164369	0.0794053
AA	44	Rtbr-clbt	0.164774	0.0779107
AA	5	Racs-prx	0.150108	0.0740853
AA	28	Rfrsm-coca	0.160287	0.073116
AA	37	Rcaff-clbt	0.169651	0.0588076
AA	58	Rscl-coca	0.163513	0.0545867
AA	63	Rasa-slbt	0.17161	0.0516627
AA	62	Rasa-clbt	0.170354	0.0489959
CC	46	Rprx-tfl	0.0483638	0.0344425
CC	14	Rhctz-tbr	0.0216013	0.0164321
AA	30	Rfrsm-slbt	0.177881	0.00622519
AA	60	Rscl-slbt	0.176915	0.00535991
A	56	Rtfl-slbt	0.174089	-0.0198243
A	11	Racs-slbt	0.174624	-0.0247872
A	61	Rasa-coca	0.168155	-0.0255449
A	51	Rprx-slbt	0.173985	-0.0259649
A	45	Rtbr-slbt	0.174179	-0.0266381
A	21	Rhctz-slbt	0.174093	-0.0303329
AC	26	Rfrsm-scl	0.107821	-0.0371002
A	38	Rcaff-slbt	0.171465	-0.0412119
BC	16	Rhctz-tfl	0.0948263	-0.0444486
BC	15	Rhctz-prx	0.0737241	-0.0591722
AB	64	Rcoca-clbt	0.12617	-0.0812152
BC	40	Rtbr-tfl	0.0151956	-0.0956019
AB	65	Rcoca-slbt	0.138741	-0.112465
AB	66	Rclbt-slbt	0.133274	-0.124909
B	39	Rtbr-prx	0.0706946	-0.130151
B	25	Rfrsm-tfl	0.108597	-0.13205
B	24	Rfrsm-prx	0.103657	-0.13749
B	31	Rcaff-tbr	0.0779419	-0.143186
B	33	Rcaff-tfl	0.0987265	-0.145183
B	7	Racs-scl	0.0995713	-0.145228
B	23	Rfrsm-tbr	0.09108	-0.14608
B	32	Rcaff-prx	0.0928087	-0.153595
BBB	2	Racs-frsm	0.0711208	-0.176402
BBB	17	Rhctz-scl	0.0510937	-0.178397
BBB	57	Rscl-asa	0.0436724	-0.180086
BBB	52	Rtfl-scl	0.0511237	-0.181538
BBB	47	Rprx-scl	0.0486523	-0.181776
BBB	41	Rtbr-scl	0.0484175	-0.183062
BBB	22	Rfrsm-caff	0.0450164	-0.184642
BBB	34	Rcaff-scl	0.0545007	-0.185233
BBB	53	Rtfl-asa	0.0506666	-0.18981
BBB	42	Rtbr-asa	0.0478708	-0.189999
BBB	48	Rprx-asa	0.0484139	-0.190841
BBB	8	Racs-asa	0.0377079	-0.194116
BBB	12	Rhctz-frsm	0.0273821	-0.19412
BBB	35	Rcaff-asa	0.0231696	-0.197458
BBB	27	Rfrsm-asa	0.0119459	-0.197806
BBB	18	Rhctz-asa	0.0100419	-0.199597

## Sheet: Table S.8
Table S.8 - Significance of the models built on recoveries and matrix effects of the D-optimal DoE on SALLE.
Notes - Data about ASA were not assessed due to its degradation; coefficients as below [same system of table S.6]:
b1	H2O:ACN RATIO
b2	NaCl [mg/mL]
b3	MgSO4 [mg/mL]
b4	pH
b5	centrif. time [min]
RESPONSE	explained variance %	b1	b2	b3	b4	b5	b1b2	b1b3	b2b3	b2b4	b3b4	b11	b22	b33	b44	b55
ACS R	66.94	***>0
ACS ME	<20
FRSM R	<20	*<0				*<0
FRSM ME	<20											*>0
HCTZ R	<20	**<0
HCTZ ME	<20	*>0
CAFF R	<20	*>0
CAFF ME	45.17	***>0					*>0
TFL R	<20	**>0
TFL ME	<20
SCL R	<20
SCL ME	42.3						*<0		*<0	*>0		*<0				*>0
TBR R	40.03	***>0														*<0
TBR ME	<20
PRX R	79.32	***>0									*>0				*<0
PRX ME	<20
COCA R	<20	**<0
COCA ME	<20	*>0
CLBT R	<20
CLBT ME	59.42	***>0									*>0	*>0		*>0		*>0
SLBT R	61.97	***>0
SLBT ME	<20	*<0

## Sheet: Table S.9
Table S.9 - Instrumental Limits Of Detection (LOD) and Quantification (LOQ) expressed in μg L-1. See main text for eq. 2 (proportion) and eq.3.
Analyte	ACS	FRSM	ASA	HCTZ	CAFF	TFL	SCL	TBR	PRX	COCA	CLBT	SLBT
LOD eq.2	0.020864	0.107887	0.0526227	0.0121733	0.253107	0.0391049	0.114307	0.0544043	0.0231118	0.0124001	0.0153515	0.289285
LOD eq.3	0.00793332	0.031888	0.0284816	0.00959435	0.11524	0.018664	0.0543374	0.0190945	0.0130658	0.00814151	0.0120489	0.236504
LOQ eq.2	0.0695468	0.359623	0.175409	0.0405778	0.843691	0.13035	0.381024	0.181348	0.0770393	0.0413336	0.0511716	0.964282
LOQ eq.3	0.0264444	0.106293	0.0949388	0.0319812	0.384135	0.0622133	0.181125	0.0636482	0.0435527	0.0271384	0.0401631	0.788346
Most conservative method	eq.2	eq.2	eq.2	eq.2	eq.2	eq.2	eq.2	eq.2	eq.2	eq.2	eq.2	eq.2

[truncated: 6 more sheets: Table S.10, Figure S.1, Figure S.2, Figure S.3, Figure S.4, Figure S.5]
